# Supplementary material for: Protist–Lactic Acid Bacteria Co-Culture as a Strategy to Bioaccumulate Polyunsaturated Fatty Acids in the Protist Aurantiochytrium sp. T66
Source: Mar Drugs. 2023 Feb 23;21(3):142. doi: 10.3390/md21030142 (PMC10051163; doi:10.3390/md21030142)
Supplement: Supplementary file 1 [file marinedrugs-21-00142-s001.zip]

Archive with 1 entries (1 files):
- marinedrugs-2213787-supplementary.pdf
